# Supplementary material for: A mysterious connection: arteriovenous fistula between the aortic arch and the left innominate vein
Source: Eur Heart J Case Rep. 2023 Nov 7;7(11):ytad548. doi: 10.1093/ehjcr/ytad548 (PMC10655055; doi:10.1093/ehjcr/ytad548)
Supplement: ytad548_Supplementary_Data [file ytad548_supplementary_data.zip]

Archive with 5 entries (5 files):
- 3.mp4
- 4.mp4
- 5.mp4
- 1.mp4
- 2.mp4
